# Supplementary material for: Marginal Impact of Brown Seaweed Ascophyllum nodosum and Fucus vesiculosus Extract on Metabolic and Inflammatory Response in Overweight and Obese Prediabetic Subjects
Source: Mar Drugs. 2022 Feb 26;20(3):174. doi: 10.3390/md20030174 (PMC8951415; doi:10.3390/md20030174)
Supplement: Supplementary file 1 [file marinedrugs-20-00174-s001.zip]

Archive with 1 entries (1 files):
- marinedrugs-1577658-supplementary.pdf
